# Supplementary material for: Milestone to Ensure Safety and Efficacy of Companion Diagnostic (CDx) That Support Treatment Decisions in Cancer Patients
Source: Diagnostics (Basel). 2026 Jan 4;16(1):155. doi: 10.3390/diagnostics16010155 (PMC12785362; doi:10.3390/diagnostics16010155)
Supplement: Supplementary file 1 [file diagnostics-16-00155-s001.zip]

Archive with 1 entries (1 files):
- diagnostics-3971545-supplementary.pdf
